# Supplementary material for: Molecular guidelines for promising antimicrobial agents
Source: Sci Rep. 2024 Feb 26;14:4641. doi: 10.1038/s41598-024-55418-6 (PMC11322663; doi:10.1038/s41598-024-55418-6)
Supplement: Supplementary file 2 — Supplementary Information 2. [file 41598_2024_55418_MOESM2_ESM.xlsx]

## Sheet: Diptool_all_mols
mol name	Dipole X	Dipole Y	Dipole Z	TOTAL DIPOLE	dG	prob.	SMILES	Mass	LogP
A6G	0.001	0.019	0.004	0.019	0.12	0.98	CCCCCCCCCCCCNC1=CC=[N+](CCCCCC[N+]2=CC=C(NCCCCCCCCCCCC)C=C2)C=C1	608	10.73
AC2	0.01	0.01	-0.01	0.017	0.06	0.99	FC1=CC=C(NC2=CC=[N+](CCCCCCCC[N+]3=CC=C(NC4=CC=C(F)C=C4)C=C3)C=C2)C=C1	488	6.42
BU3	0.01	0.01	0.01	0.017	0.04	0.98	CCCCCCCCCCCC[N+](C)(C)C\C=C\C[N+](C)(C)CCCCCCCCCCCC	480	10.06
GL3	-2.6	-13.86	6.39	15.482	0.35	0.01	CCCCCCCCCCCC[N+](C)(C)CC1OC2OC(C)(C)OC2C1OCCCCCCCCOC3C(C[N+](C)(C)CCCCCCCCCCCC)OC4OC(C)(C)OC34	883	11.1
HQ1	12.21	-5.37	8.61	15.876	0.02	1	CCCCCCCCCCCC[N+](C)(C)CC(O)NCCN(CCNC(O)C[N+](C)(C)CCCCCCCCCCCC)C(O)C[N+](C)(C)CCCCCCCCCCCC	865	8.84
IMO	-13.49	4.03	2.24	14.256	2	0.05	CCCCCCCCCCCC[N+](C)(C)CCCNCCC[N+](C)(C)CCCCCCCCCCCC	525	7.66
OQS	-12.43	-13.86	0.87	18.638	5	0.19	CCCCCCCCCCCC[N+](C)(C)CCOCC[N+](C)(C)CCCCCCCCCCCC	498	7.78
PY3	-2.14	-3.27	0.85	3.999	2	0.4	C(C(C(C(C(C(CCC1=CC=[N](CCCCCCCC[N]2=CC=C(CCC(C(C(C(C(C(F)(F)F)(F)F)(F)F)(F)F)(F)F)(F)F)C=C2)C=C1)(F)F)(F)F)(F)F)(F)F)(F)F)(F)(F)F	962	14.64
AA5	-2.073	-3.291	-1.045	4.027	2.25	0.14	C(CCCCCCCN1CC=C(C=C1)NC1CCCCC1)N1CC=C(C=C1)NC1CCCCC1	464	5.94
AC9	0.073	-0.007	-0.027	0.078	0.8	1	ClC1=CC=C(NC2=CC=[N+](CCCCCCCCCC[N+]3=CC=C(NC4=CC=C(Cl)C=C4)C=C3)C=C2)C=C1	548	7.95
AL3	14.201	-7.915	-2.606	16.465	2	0.01	C(CCCNC(=O)[C@H](NC(=O)CCCCCCCCC)CCCNC(=[NH2])N)NC(=O)[C@H](NC(=O)CCCCCCCCC)CCCNC(=[NH2])N	710	3.11
BU1	-5.375	12.613	2.724	13.979	1.25	0.06	CCCCCCCCCCCC(=O)OCC[N+](C)(C)C\C=C\C[N+](C)(C)CCOC(=O)CCCCCCCCCCC	596	7.48
F6A	4.146	-2.825	4.169	6.523	2.5	0.04	C(C(C(C(C(C(C(C(CCNC(=O)C[N+](C)(C)CCCCCC[N+](C)(C)CC(=O)NCCC(C(C(C(C(C(C(C(F)(F)F)(F)F)(F)F)(F)F)(F)F)(F)F)(F)F)(F)F)(F)F)(F)F)(F)F)(F)F)(F)F)(F)F)(F)F)(F)(F)F	1180	12.45
RI1	-12.443	20.17	-0.738	23.711	2	0.02	CCCCCCCCCCCC[N+](C)(C)CC1=CC=C(C[N+](C)(C)CCCCCCCCCCCC)C=C1	530	9.63
E3B	-4.546	19.369	-3.26	20.161	2.5	0.02	CCCCCCCCOC(=O)C(C)[N+](C)(C)CCC[N+](C)(C)C(C)C(=O)OCCCCCCCC	500	5.05
I6A	6.026	0.033	-1.716	6.266	1.75	0.28	CCCCCCCC[N+](C)(C)CC(O)COCCOCCOCCOCC(O)C[N+](C)(C)CCCCCCCC	578	3.37
W8C	-0.074	-0.085	9.47	9.471	0.35	0.02	CCCCCC[N+](C)(C)CCOC(=O)CCCCCCCCC(=O)OCC[N+](C)(C)CCCCCC	514	5.07
T6B	0.928	1.149	-8.099	8.233	1.75	0.19	CCCCCCCCCCCC[N+](CCCCCCCCCC)(CCCCCC[N+](CCCCCCCCCC)(CCCCCCCCCCCC)CC(O)C(O)C(O)C(O)CO)CC(O)C(O)C(O)C(O)CO	1062	12.54
AC1	-1.895	0.757	-3.06	3.678	1.85	0.52	CCCCCCCC[N+](C)(C)CC(O)COCCN(CCOCC(O)C[N+](C)(C)CCCCCCCC)C(C)=O	575	2.98
PY4	-0.74	2.941	-0.436	3.064	1	0.92	FC(F)(F)C(F)(F)C(F)(F)C(F)(F)C(F)(F)C(F)(F)CCC1=CC=[N+](CCCCCCCCCCCC[N+]2=CC=C(CCC(F)(F)C(F)(F)C(F)(F)C(F)(F)C(F)(F)C(F)(F)F)C=C2)C=C1	1018	16.22
OL6	0.73	3.424	24.24	24.492	2.5	0.01	CCCCCCCC\C=C/CCCCCCCC[N+](C)(C)CCCCCC[N+](C)(C)CCCCCCCC\C=C/CCCCCCCC	674	13.47
GL2	-5.016	-1.213	0.025	5.161	2	0.15	CCCCCCCC[N+](C)(C)CC1OC2OC(C)(C)OC2C1OCCCCCCCCCCOC3C(C[N+](C)(C)CCCCCCCC)OC4OC(C)(C)OC34	798	8.73
SE1	-3.345	1.278	2.114	4.158	2.5	0.03	CCCCCCCCCCCC[N+](C)(CCCCCCCCCCCC[N+](C)(CCCCCCCCCCCC)C(CO)C(=O)OC)C(CO)C(=O)OC	770	10.27
M5B	-15.92	-11.213	9.978	21.88	12	0.15	CCCCCCCCCCOCN1CN(COCCCCCOCN2CN(COCCCCCCCCCC)C=C2)C=C1	608	10.48
BF3	58.36	-5.858	-4.086	58.795	16.8	0.82	CCCCCCCCCCCCCC(=O)N(CCC[NH+](C)C)CCC[NH+](C)C	399	3.07
AZ7	-9.776	11.68	6.738	16.655	2.9	0.06	CCCCCCCCCCCC[N+](C)(C)CCCN(C)CCC[N+](C)(C)CCCCCCCCCCCC	539	8.03
SA2	17.998	-13.402	15.274	27.145	2.5	0.01	CCCCCCCCCCCCCC[N+](C)(C)C(C)C1CC(O)C(O)C(O)C(O1)OC2OC(CC(O)C(O)C2O)C(C)[N+](C)(C)CCCCCCCCCCCCCC	847	8.19
V2E	-2.344	-2.764	-0.725	3.696	1.85	0.17	CCCCCCCCCCCCCCOC(=O)C[N+](C)(C)CC[N+](C)(C)CC(=O)OCCCCCCCCCCCCCC	626	8.67
V4C	10.609	-32.009	10.033	35.182	16.5	0.74	CCCCCCCCCCCC[N+](C)(C)C\C=C/C[N+](C)(C)CCCCCCCCCCCC	480	8.47
V4B	13.304	-39.305	12.119	43.229	22	0.73	CCCCCCCCCCCCCC[N+](C)(C)C\C=C/C[N+](C)(C)CCCCCCCCCCCCCC	536	10.06
V4D	6.503	-25.675	9.12	28.012	14.8	0.42	CCCCCCCCCC[N+](C)(C)C\C=C/C[N+](C)(C)CCCCCCCCCC	424	6.89
AD2	-1.6	8.425	6.848	10.974	0.125	0	CCCCCCCCCCCCCC[N+](C)(C)CCOC(=O)[C]12C[CH]3[CH2][CH](C1)C[C](C3)([CH2]2)C(=O)OCC[N+](C)(C)CCCCCCCCCCCCCC	760	11.43
HQ2	1.812	16.919	12.663	21.211	0.075	0.01	CCCCCCCCCCCC[N+](C)(C)CC(=O)NCCN(CCNC(=O)C[N+](C)(C)CCCCCCCCCCCC)CCNC(=O)C[N+](C)(C)CCCCCCCCCCCC	908	8.57
T4F	-0.682	0.531	-0.529	1.013	0.7	0.99	CCCCCCCCCC[N+](CC)(CCCC[N+](CC)(CCCCCCCCCC)CC(O)C(O)C(O)C(O)CO)CC(O)C(O)C(O)C(O)CO	754	3.68
SE3	-0.375	0.822	-1.831	2.042	0.875	1	CCCCCCCCCCCC[N+](C)(C)C(CO)C(O)OCCCCCCCCCCCCOC(O)C(CO)[N+](C)(C)CCCCCCCCCCCC	770	10.27
SA1	13.829	-9.902	12.174	20.916	0.27	0	CCCCCCCCCCCC[N+](C)(C)C(C)C1CC(O)C(O)C(O)C(O1)OC2OC(CC(O)C(O)C2O)C(C)[N+](C)(C)CCCCCCCCCCCC	790	6.6
RI1	-0.001	-0.004	0.001	0.004	0.18	1	CCCCCCCCCCCC[N+](C)(C)CC1CCC(C[N+](C)(C)CCCCCCCCCCCC)CC1	530	9.63
Q4A	-0.002	-0.001	-0.001	0.002	0.13	1	CCCCCCCCCCCC[N+](C)(C)CCCC[N+](C)(C)CCCCCCCCCCCC	482	8.45
OL3	-4.439	-0.079	7.31	8.553	0.15	0.01	CCCCCCCC\C=C/CCCCCCCC[N+](C)(C)CCCCCC[N+](C)(C)CCCCCCCC\C=C/CCCCCCCC	675	12.23
M6B	-0.554	-0.385	-2.577	2.664	1.25	0.87	CCCCCCCCCCCCN1CN(COCCCCCCOCN2CN(CCCCCCCCCCCC)C=C2)C=C1	616	12.06
I4C	-21.075	0.555	-1.081	21.11	0.49	0	CCCCCCCCCCCC[N+](C)(C)CC(O)COCCOCCOCC(O)C[N+](C)(C)CCCCCCCCCCCC	646	6.7
GU1	-5.307	-0.769	-1.927	5.698	0.95	0.04	CCCCCCCCN(CCN(CCCCCCCC)C(=O)C(O)C(O)C(O)C(O)CO)C(=O)C(O)C(O)C(O)C(O)CO	640	0.49
F0A	0.021	-0.011	2.439	2.439	1.2	0.9	CCCCCCCCCCCC[N+](C)(C)CCCCC(F)(F)C(F)(F)C(F)(F)C(F)(F)CCCC[N+](C)(C)CCCCCCCCCCCC	738	12.68
E2D	-0.007	0.003	-0.01	0.013	0.01	0.99	CCCCCCCCCCCCOC(O)C(C)[N+](C)(C)CC[N+](C)(C)C(C)C(O)OCCCCCCCCCCCC	598	8.16
DGU	0.631	0.889	4.387	4.521	0.04	0.01	OCC1OC(OC(=O)CCCCCCCCCCC(=O)OC2OC(CO)C(O)C(O)C2O)C(O)C(O)C1O	554	-0.13
BF1	30.348	1.288	3.631	30.592	6.75	0.08	CCCCCCCCCCCC(=O)N(CCC[NH+](C)C)CCC[NH+](C)C	371	2.28
AZ5	-18.373	6.982	13.07	23.604	11.5	0.1	CCCCCCCCCCCC[N+](C)(C)CCN(C)CC[N+](C)(C)CCCCCCCCCCCC	511	7.92
AL2	-0.321	-0.161	13	13.005	0.75	0.04	C(CCCNC(=O)[C@H](NC(=O)CCCCCCCCCCC)CCCNC(=[NH2])N)NC(=O)[C@H](NC(=O)CCCCCCCCCCC)CCCNC(=[NH2])N	766	4.7
AD1	-0.613	1.768	5.198	5.525	1.25	0.2	CCCCCCCCCCCC[N+](C)(C)CCOC(=O)[C]12C[CH]3[CH2][CH](C1)C[C](C3)([CH2]2)C(=O)OCC[N+](C)(C)CCCCCCCCCCCC	704	9.85
AC3	8.848	27.68	-0.104	29.06	11.5	0.04	CCCCCCCCCCCC[N+](C)(C)CC(O)COCCN(CCOCC(O)C[N+](C)(C)CCCCCCCCCCCC)C(C)=O	688	7.16
AC4	-4.907	0.063	-5.076	7.06	0.08	0	CC(C)=CCC\C(C)=C\CC\C(C)=C\C[N+](C)(C)CC(O)COCCN(CCOCC(O)C[N+](C)(C)C\C=C(/C)CC\C=C(/C)CCC=C(C)C)C(C)=O	760	5.8
AC5	43.404	8.11	-10.066	45.288	14	0.06	CC(=O)N(CCOCC(O)C[N+](C)(C)CCCC(F)(F)C(F)(F)C(F)(F)C(F)(F)C(F)(F)C(F)(F)C(F)(F)C(F)(F)F)CCOCC(O)C[N+](C)(C)CCCC(F)(F)C(F)(F)C(F)(F)C(F)(F)C(F)(F)C(F)(F)C(F)(F)C(F)(F)F	1272	11.64
A7G	22.711	6.039	24.599	34.02	12	0.4	CCCCCCCCCCCCNC1=CC=[N+](CCCCCCC[N+]2=CC=C(NCCCCCCCCCCCC)C=C2)C=C1	623	11.13
A0N	-0.267	0.109	24.046	24.048	1	0.02	CCCCCCCCCCCCNC1=CC=[N+](CCCCCCCCCCCC[N+]2=CC=C(NCCCCCCCCCCCC)C=C2)C=C1	693	13.11
AZ8	-0.218	0.102	-0.194	0.309	0.4	1	CCCCCCCCCCCC[N+](C)(C)CCN(C)CCN(C)CC[N+](C)(C)CCCCCCCCCCCC	569	7.9
BU2	0.005	0.007	0.007	0.011	0.12	0.99	CCCCCCCCCCCCCC[N+](C)(C)C\C=C\C[N+](C)(C)CCCCCCCCCCCCCC	537	8.47
E3D	-9.104	37.175	-3.337	38.419	6	0.12	CCCCCCCCCCCCOC(=O)C(C)[N+](C)(C)CCC[N+](C)(C)C(C)C(=O)OCCCCCCCCCCCC	613	8.22
E3E	-11.228	47.352	-3.079	48.762	12	0.24	CCCCCCCCCCCCCCOC(=O)C(C)[N+](C)(C)CCC[N+](C)(C)C(C)C(=O)OCCCCCCCCCCCCCC	669	9.8
F0B	0.084	-0.073	3.65	3.652	0.1	0.01	CCCCCCCCCCCC[N+](C)(C)CCCC(F)(F)C(F)(F)C(F)(F)C(F)(F)C(F)(F)C(F)(F)CCC[N+](C)(C)CCCCCCCCCCCC	811	13.56
F6C	-0.125	0.056	-11.743	11.744	1	0.04	C[N+](C)(CCCCCCCCC(F)(F)C(F)(F)C(F)(F)C(F)(F)C(F)(F)C(F)(F)F)CCCCCC[N+](C)(C)CCCCCCCCC(F)(F)C(F)(F)C(F)(F)C(F)(F)C(F)(F)C(F)(F)F	1034	15.35
M3A	11.997	-12.268	-8.795	19.282	1.8	0.06	CCCCCCCCCCC(O)CN1CN(CCCN2CN(CC(O)CCCCCCCCCC)C=C2)C=C1	546	8.87
M8A	15.302	18.199	-0.582	23.784	1.8	0.01	CCCCCCCCCCC(O)CN1CN(CCCCCCCCN2CN(CC(O)CCCCCCCCCC)C=C2)C=C1	617	10.91
M0A	-18.105	-3.405	4.659	19.002	1.4	0.01	CCCCCCCCCCCCN1CN(COCCCCCCCCOCN2CN(CCCCCCCCCCCC)C=C2)C=C1	645	12.85
I6C	8.44	-10.557	-5.278	14.51	1.8	0	CCCCCCCCCCCC[N+](C)(C)CC(O)COCCOCCOCCOCC(O)C[N+](C)(C)CCCCCCCCCCCC	691	6.54
I0B	14.673	-6.683	-1.659	16.208	2.2	0.08	CCCCCCCCCCCC[N+](C)(C)CCOCCOCCOCCOCCOCCOCCO[N+](C)(C)CCCCCCCCCCCC	735	7.22
W2B	-0.017	0.328	9.641	9.647	0.8	0.13	CCCCCCCCCCCC[N+](C)(C)CCOC(=O)CCC(=O)OCC[N+](C)(C)CCCCCCCCCCCC	598	7.45
Q4K	0.054	-0.128	-8.898	8.899	0.6	0.08	CCCCCCCCCCCC[N+](C)(C)C\C=C\C[N+](C)(C)CCCCCCCCCCCC	478	8.24
Q6M	-0.084	0.09	-28.624	28.624	7.5	0.18	CCCCCCCCCCCC[N+](C)(C)C(=O)NCCCCCCNC(=O)[N+](C)(C)CCCCCCCCCCCC	597	8.69
Q6N	-19.204	7.31	-0.928	20.569	12	0.12	CCCCCCCCCCCC[N+](C)(C)C(=O)OCCCCCCOC(=O)[N+](C)(C)CCCCCCCCCCCC	598	9.99
SE2	1.103	0.159	-0.465	1.208	0.6	1	CCCCCCCCCCCC[N+](C)(C)C(CO)C(O)NCCCCCCCCCCCCNC(O)C(CO)[N+](C)(C)CCCCCCCCCCCC	769	8.97

## Sheet: Diptool_selected_mols
mol name	Dipole X	Dipole Y	Dipole Z	TOTAL DIPOLE	dG	prob.	SMILES	Mass	LogP	cluster
A6G	0.001	0.019	0.004	0.019	0.12	0.98	CCCCCCCCCCCCNC1=CC=[N+](CCCCCC[N+]2=CC=C(NCCCCCCCCCCCC)C=C2)C=C1	608	10.73	2
AC2	0.01	0.01	-0.01	0.017	0.06	0.99	FC1=CC=C(NC2=CC=[N+](CCCCCCCC[N+]3=CC=C(NC4=CC=C(F)C=C4)C=C3)C=C2)C=C1	488	6.42	2
BU3	0.01	0.01	0.01	0.017	0.04	0.98	CCCCCCCCCCCC[N+](C)(C)C\C=C\C[N+](C)(C)CCCCCCCCCCCC	480	10.06	2
HQ1	12.21	-5.37	8.61	15.876	0.02	1	CCCCCCCCCCCC[N+](C)(C)CC(O)NCCN(CCNC(O)C[N+](C)(C)CCCCCCCCCCCC)C(O)C[N+](C)(C)CCCCCCCCCCCC	865	8.84	2
AC9	0.073	-0.007	-0.027	0.078	0.8	1	ClC1=CC=C(NC2=CC=[N+](CCCCCCCCCC[N+]3=CC=C(NC4=CC=C(Cl)C=C4)C=C3)C=C2)C=C1	548	7.95	2
PY4	-0.74	2.941	-0.436	3.064	1	0.92	FC(F)(F)C(F)(F)C(F)(F)C(F)(F)C(F)(F)C(F)(F)CCC1=CC=[N+](CCCCCCCCCCCC[N+]2=CC=C(CCC(F)(F)C(F)(F)C(F)(F)C(F)(F)C(F)(F)C(F)(F)F)C=C2)C=C1	1018	16.22	2
BF3	58.36	-5.858	-4.086	58.795	16.8	0.82	CCCCCCCCCCCCCC(=O)N(CCC[NH+](C)C)CCC[NH+](C)C	399	3.07	1
V4C	10.609	-32.009	10.033	35.182	16.5	0.74	CCCCCCCCCCCC[N+](C)(C)C\C=C/C[N+](C)(C)CCCCCCCCCCCC	480	8.47	1
V4B	13.304	-39.305	12.119	43.229	22	0.73	CCCCCCCCCCCCCC[N+](C)(C)C\C=C/C[N+](C)(C)CCCCCCCCCCCCCC	536	10.06	1
T4F	-0.682	0.531	-0.529	1.013	0.7	0.99	CCCCCCCCCC[N+](CC)(CCCC[N+](CC)(CCCCCCCCCC)CC(O)C(O)C(O)C(O)CO)CC(O)C(O)C(O)C(O)CO	754	3.68	2
SE3	-0.375	0.822	-1.831	2.042	0.875	1	CCCCCCCCCCCC[N+](C)(C)C(CO)C(O)OCCCCCCCCCCCCOC(O)C(CO)[N+](C)(C)CCCCCCCCCCCC	770	10.27	2
RI1	-0.001	-0.004	0.001	0.004	0.18	1	CCCCCCCCCCCC[N+](C)(C)CC1CCC(C[N+](C)(C)CCCCCCCCCCCC)CC1	530	9.63	2
Q4A	-0.002	-0.001	-0.001	0.002	0.13	1	CCCCCCCCCCCC[N+](C)(C)CCCC[N+](C)(C)CCCCCCCCCCCC	482	8.45	2
M6B	-0.554	-0.385	-2.577	2.664	1.25	0.87	CCCCCCCCCCCCN1CN(COCCCCCCOCN2CN(CCCCCCCCCCCC)C=C2)C=C1	616	12.06	2
F0A	0.021	-0.011	2.439	2.439	1.2	0.9	CCCCCCCCCCCC[N+](C)(C)CCCCC(F)(F)C(F)(F)C(F)(F)C(F)(F)CCCC[N+](C)(C)CCCCCCCCCCCC	738	12.68	2
E2D	-0.007	0.003	-0.01	0.013	0.01	0.99	CCCCCCCCCCCCOC(O)C(C)[N+](C)(C)CC[N+](C)(C)C(C)C(O)OCCCCCCCCCCCC	598	8.16	2
AZ8	-0.218	0.102	-0.194	0.309	0.4	1	CCCCCCCCCCCC[N+](C)(C)CCN(C)CCN(C)CC[N+](C)(C)CCCCCCCCCCCC	569	7.9	2
BU2	0.005	0.007	0.007	0.011	0.12	0.99	CCCCCCCCCCCCCC[N+](C)(C)C\C=C\C[N+](C)(C)CCCCCCCCCCCCCC	537	8.47	2
SE2	1.103	0.159	-0.465	1.208	0.6	1	CCCCCCCCCCCC[N+](C)(C)C(CO)C(O)NCCCCCCCCCCCCNC(O)C(CO)[N+](C)(C)CCCCCCCCCCCC	769	8.97	2
